# Supplementary material for: Phosphate Removal Mechanisms in Aqueous Solutions by Three Different Fe-Modified Biochars
Source: Int J Environ Res Public Health. 2022 Dec 25;20(1):326. doi: 10.3390/ijerph20010326 (PMC9820018; doi:10.3390/ijerph20010326)
Supplement: Supplementary file 1 [file ijerph-20-00326-s001.zip]

Archive with 1 entries (1 files):
- ijerph-2108302-supplementary.pdf
